# Supplementary material for: AtGAP1 Promotes the Resistance to Pseudomonas syringae pv. tomato DC3000 by Regulating Cell-Wall Thickness and Stomatal Aperture in Arabidopsis
Source: Int J Mol Sci. 2022 Jul 7;23(14):7540. doi: 10.3390/ijms23147540 (PMC9323218; doi:10.3390/ijms23147540)
Supplement: Supplementary file 1 [file ijms-23-07540-s001.zip]

Archive with 2 entries (2 files):
- Supplementary Tables 2022-6-29.xlsx
- Supplementary_AMP_7 July 22.pdf
